# Supplementary material for: Combination of Intracardiac Echocardiography and Contact Force Sensing for Left Ventricular Papillary Muscle Arrhythmias
Source: J Clin Med. 2023 Apr 27;12(9):3154. doi: 10.3390/jcm12093154 (PMC10179325; doi:10.3390/jcm12093154)
Supplement: Supplementary file 1 [file jcm-12-03154-s001.zip]

Archive with 5 entries (4 files):
- video1-4/video1.mp4
- video1-4/video2.mp4
- video1-4/video3.mp4
- video1-4/video4.mp4
- video1-4/
